# Supplementary material for: Comprehensive Characterization of B-Box Zinc Finger Genes in Citrullus lanatus and Their Response to Hormone and Abiotic Stresses
Source: Plants (Basel). 2023 Jul 13;12(14):2634. doi: 10.3390/plants12142634 (PMC10386417; doi:10.3390/plants12142634)
Supplement: Supplementary file 1 [file plants-12-02634-s001.zip]

Archive with 3 entries (2 files):
- plants-2476544-supplementary/
- plants-2476544-supplementary/Supplemental Tables.xlsx
- plants-2476544-supplementary/Supplementary Figures.pdf
