# Supplementary material for: Comprehensive Characterization of B-Box Zinc Finger Genes in Citrullus lanatus and Their Response to Hormone and Abiotic Stresses
Source: Plants (Basel). 2023 Jul 13;12(14):2634. doi: 10.3390/plants12142634 (PMC10386417; doi:10.3390/plants12142634)
Supplement: Supplementary file 1 [file plants-12-02634-s001.zip › plants-2476544-supplementary/Supplemental Tables.xlsx]

## Sheet: Table S1
Table S1. Segmental duplications within watermelon ClBBX genes and Ka/Ks ratios analysis of segmental duplicate gene pairs
ClBBX Gene	ClBBX Gene	Ka	Ks	Ka/Ks	Date (Million years ago)	Selection pressure
ClBBX6b	ClBBX6a	0.301577	1.60735	0.187623	122.512	Purifying selection
ClBBX14	ClBBX16	0.480453	1.73444	0.277008	132.198	Purifying selection
ClBBX14	ClBBX15	0.373249	NaN
ClBBX19b	ClBBX21a	0.694589	2.68093	0.259085	204.34	Purifying selection
ClBBX20	ClBBX21a	0.423487	NaN
ClBBX21b	ClBBX20	0.303736	1.85732	0.163534	141.564	Purifying selection
ClBBX28	ClBBX29a	0.358276	NaN
ClBBX29b	ClBBX28	0.322222	1.11404	0.289238	84.9115	Purifying selection
ClBBX30b	ClBBX30a	0.374403	NaN

## Sheet: Table S2
Table S2. Segmental duplications of BBX genes between watermelon and Arabidopsis and Ka/Ks ratios analysis of segmental duplicate gene pairs
ClBBX Gene	AtBBX Gene	Ka	Ks	Ka/Ks	Date (Million years ago)	Selection pressure
ClBBX3	AtBBX1 (AT5G15840)	0.389938	NaN
ClBBX3	AtBBX3 (AT3G02380)	0.365569	NaN
ClBBX5	AtBBX4 (AT2G24790)	0.253146	3.18286	0.0795343	242.596	Purifying selection
ClBBX5	AtBBX5 (AT5G24930)	0.220841	NaN
ClBBX6a	AtBBX6 (AT5G57660)	0.312636	2.21588	0.141089	168.893	Purifying selection
ClBBX6b	AtBBX6 (AT5G57660)	0.368979	3.00334	0.122856	228.913	Purifying selection
ClBBX7b	AtBBX7 (AT3G07650)	0.30361	2.28339	0.132965	174.039	Purifying selection
ClBBX7b	AtBBX8 (AT5G48250)	0.299566	2.16701	0.13824	165.168	Purifying selection
ClBBX10	AtBBX10 (AT3G21880)	0.365556	NaN
ClBBX14	AtBBX14 (AT1G68520)	0.367025	NaN
ClBBX14	AtBBX15 (AT1G25440)	0.386063	NaN
ClBBX15	AtBBX14 (AT1G68520)	0.398187	NaN
ClBBX16	AtBBX14 (AT1G68520)	0.461351	NaN
ClBBX16	AtBBX16 (AT1G73870)	0.436961	NaN
ClBBX19b	AtBBX19 (AT4G38960)	0.214198	NaN
ClBBX20	AtBBX20 (AT4G39070)	0.382135	2.69585	0.14175	205.476	Purifying selection
ClBBX20	AtBBX21 (AT1G75540)	0.430998	3.36032	0.128261	256.122	Purifying selection
ClBBX21a	AtBBX20 (AT4G39070)	0.500403	2.35579	0.212414	179.557	Purifying selection
ClBBX21a	AtBBX21 (AT1G75540)	0.380043	NaN
ClBBX21b	AtBBX20 (AT4G39070)	0.298608	NaN
ClBBX21b	AtBBX21 (AT1G75540)	0.380089	2.00052	0.189996	152.478	Purifying selection
ClBBX22	AtBBX22 (AT1G78600)	0.316113	NaN
ClBBX28	AtBBX28 (AT4G27310)	0.432205	NaN
ClBBX29a	AtBBX28 (AT4G27310)	0.398272	NaN
ClBBX29a	AtBBX29 (AT5G54470)	0.56182	NaN
ClBBX30a	AtBBX31 (AT3G21890)	0.413845	NaN
ClBBX30b	AtBBX31 (AT3G21890)	0.405712	NaN

## Sheet: Table S3
Table S3. The gene IDs of BBX members from Arabidopsis, tomato, pepper, potato, grapevine, pear, and rice
Clade	Arabidopsis thaliana		Solanum lycopersicum		Capsicum annuum		Solanum tuberosum		Vitis vinifera		Pyrus bretschneideri		Oryza sativa
	Gene name	Gene ID	Gene name	Gene ID	Gene name	Gene ID	Gene name	Gene ID	Gene name	Gene ID	Gene name	Gene ID	Gene name	Gene ID
I	AtBBX1	AT5G15840	SlBBX1	Solyc02g089520.1	CaBBX12	CA01g28430	StBBX1	PGSC0003DMG402010056	VviBBX2	Vitvi14g01296.t01	PbBBX1	Pbr016562.1	OsBBX3	Os02g0178100
	AtBBX2	AT5G15850	SlBBX2	Solyc02g089500.2	CaBBX13	CA02g26670	StBBX2	PGSC0003DMG401010056	VviBBX5	Vitvi04g00665.t01	PbBBX2	Pbr023570.1	OsBBX5	Os02g0610500
	AtBBX3	AT3G02380	SlBBX3	Solyc02g089540.2	CaBBX14	CA02g26680	StBBX3	PGSC0003DMG400027475	VviBBX6	Vitvi11g01309.t01	PbBBX3	Pbr019957.1	OsBBX12	Os04g0497700
	AtBBX4	AT2G24790	SlBBX4	Solyc08g006530.2	CaBBX15	CA02g26690	StBBX4	PGSC0003DMG400029365			PbBBX4	Pbr036464.1	OsBBX18	Os06g0275000
	AtBBX5	AT5G24930	SlBBX5	Solyc12g096500.1	CaBBX18	Capana07g000030*	StBBX5	PGSC0003DMG400026311					OsBBX20	Os06g0654900
	AtBBX6	AT5G57660	SlBBX6	Solyc07g006630.2	CaBBX20	CA12g19270							OsBBX27	Os09g0240200
II	AtBBX7	AT3G07650	SlBBX7	Solyc12g006240.1	CaBBX4	CA06g21770	StBBX6	PGSC0003DMG400025414	VviBBX7	Vitvi12g00757.t01	PbBBX5	Pbr040252.1	OsBBX7	Os02g0724000
	AtBBX8	AT5G48250	SlBBX8	Solyc05g020020.2	CaBBX11	CA11g11000	StBBX7	PGSC0003DMG400017411	VviBBX8	Vitvi10g00219.t01	PbBBX6	Pbr022786.1	OsBBX9	Os03g0351100
	AtBBX9	AT4G15250	SlBBX9	Solyc07g045180.2	CaBBX17	CA03g08890	StBBX8	PGSC0003DMG400028818	VviBBX9	Vitvi19g00408.t01	PbBBX7	Pbr026954.1	OsBBX15	LOC_Os06g01340**
	AtBBX10	AT3G21880	SlBBX10	Solyc05g046040.1			StBBX9	PGSC0003DMG400011378	VviBBX10	Vitvi12g00542.t01			OsBBX19	Os06g0298200
	AtBBX11	AT2G47890	SlBBX11	Solyc09g074560.2			StBBX12	PGSC0003DMG400001263	VviBBX11	Vitvi07g00252.t01			OsBBX23	Os07g0667300
	AtBBX12	AT2G33500	SlBBX12	Solyc05g024010.2			StBBX13	PGSC0003DMG400005325	VviBBX12a	Vitvi01g01729.t01			OsBBX26	Os08g0536300
	AtBBX13	AT1G28050							VviBBX12b	Vitvi14g01487.t01			OsBBX28	Os09g0509700
III	AtBBX14	AT1G68520	SlBBX13	Solyc04g007210.2	CaBBX9	CA11g01070	StBBX10	PGSC0003DMG400014566	VviBBX15a	Vitvi01g00288.t01	PbBBX8	Pbr038936.1	OsBBX8	Os02g0731700
	AtBBX15	AT1G25440	SlBBX14	Solyc03g119540.2	CaBBX16	CA03g33660	StBBX11	PGSC0003DMG400007749	VviBBX15b	Vitvi17g00328.t01	PbBBX9	Pbr020281.1	OsBBX10	Os03g0711100
	AtBBX16	AT1G73870	SlBBX15	Solyc05g009310.2			StBBX14	PGSC0003DMG400005633			PbBBX10	Pbr013295.1	OsBBX17	Os06g0264200
	AtBBX17	AT1G49130									PbBBX11	Pbr028831.1	OsBBX25	Os08g0249000
IV	AtBBX18	AT2G21320	SlBBX18	Solyc02g084420.2	CaBBX1	CA00g70490	StBBX16	PGSC0003DMG400029426	VviBBX19a	Vitvi03g00049.t01	PbBBX12	Pbr022361.1	OsBBX1	Os01g0202500
	AtBBX19	AT4G38960	SlBBX19	Solyc01g110370.2	CaBBX2	CA04g21130	StBBX17	PGSC0003DMG400019025	VviBBX19b	Vitvi04g01423.t01	PbBBX13	Pbr038976.1	OsBBX4	Os02g0606200
	AtBBX20	AT4G39070	SlBBX20	Solyc12g089240.1	CaBBX3	CA06g21770	StBBX18	PGSC0003DMG400007061	VviBBX21a	Vitvi03g00026.t01	PbBBX14	Pbr042773.1	OsBBX6	Os02g0646200
	AtBBX21	AT1G75540	SlBBX21	Solyc04g081020.2	CaBBX5	CA06g21770	StBBX19	PGSC0003DMG400003711	VviBBX21b	Vitvi18g01048.t01	PbBBX15	Pbr019591.1	OsBBX11	Os04g0493000
	AtBBX22	AT1G78600	SlBBX22	Solyc07g062160.2	CaBBX6	CA01g19640	StBBX20	PGSC0003DMG400027017	VviBBX22a	Vitvi18g02424.t01	PbBBX16	Pbr015820.1	OsBBX13	Os04g0540200
	AtBBX23	AT4G10240	SlBBX23	Solyc12g005420.1	CaBBX7	CA01g19780	StBBX21	PGSC0003DMG400027017	VviBBX22b	Vitvi19g00031.t01	PbBBX17	Pbr005884.1	OsBBX14	Os05g0204600
	AtBBX24	AT1G06040	SlBBX24	Solyc12g005420.1	CaBBX8	CA07g16670	StBBX22	PGSC0003DMG400030958	VviBBX25	Vitvi05g01519.t01	PbBBX18	Pbr020473.1	OsBBX16	Os06g0152200
	AtBBX25	AT2G31380	SlBBX25	Solyc01g110180.2	CaBBX10	CA12g17630	StBBX23	PGSC0003DMG400003625			PbBBX19	Pbr032616.1	OsBBX22	Os06g0713000
	AtBBX26	AT1G60250									PbBBX20	Pbr034751.1	OsBBX29	Os09g0527900
													OsBBX30	Os12g0209200
V	AtBBX27	AT1G68190	SlBBX16	Solyc12g005750.1	CaBBX19	CA07g12780	StBBX15	PGSC0003DMG400005997	VviBBX27	Vitvi01g00346.t01	PbBBX21	Pbr033352.1	OsBBX2	Os02g0176000
	AtBBX28	AT4G27310	SlBBX17	Solyc07g052620.1	CaBBX21	CA06g15580	StBBX24	PGSC0003DMG400026515	VviBBX28	Vitvi10g02328.t01	PbBBX22	Pbr011255.1	OsBBX21	Os06g0661200
	AtBBX29	AT5G54470	SlBBX26	Solyc10g006750.2	CaBBX22	CA05g08470	StBBX25	PGSC0003DMG400026181	VviBBX29a	Vitvi12g02441.t01	PbBBX23	Pbr000255.1	OsBBX24	Os08g0178800
	AtBBX30	AT4G15248	SlBBX27	Solyc04g007470.2	CaBBX23	CA10g00340	StBBX26	PGSC0003DMG400025024	VviBBX29b	Vitvi19g00322.t01	PbBBX24	Pbr022252.1
	AtBBX31	AT3G21890	SlBBX28	Solyc12g005660.1			StBBX27	PGSC0003DMG400013753	VviBBX30	Vitvi12g00543.t01	PbBBX25	Pbr031832.1
	AtBBX32	AT3G21150	SlBBX29	Solyc02g079430.2			StBBX28	PGSC0003DMG400022345	VviBBX32	Vitvi09g01361.t01
							StBBX29	PGSC0003DMG400026169
							StBBX30	PGSC0003DMG400013178
*marks that sequenced IDs are from Zunla-1 genome, and others are from CM334 genome; ** marks that sequenced ID is from Rice Genome Annotation Project Database, others are from Rice Annotation Project Database.

## Sheet: Table S4
Table S4. The FPKM values for ClBBX genes
Gene	Fruits				Cold stress				Osmotic stress
	F-DAP10	F-DAP18	F-DAP28	F-DAP34	L-CK	L-Cold	L-MT	L-Cold+MT	R-CK	R-OS
ClBBX3	0.285	4.1	0.075	0.255	8.855	202.745	9.4	177.85	0.26	0.446667
ClBBX5	61.03	52.7	48.885	45.885	114.595	130.59	130.54	182.21	14	42.35
ClBBX6a	24.775	41.15	34.035	34.595	392.19	409.725	402.305	377.085	15.0233	137.527
ClBBX6b	0.3	0.465	0.425	0.4	23.615	13.96	28.805	6.295	0.42	2.77333
ClBBX7a	17.85	7.11	5.05	3.01	0.585	1.7	0.585	2.53	17.3133	9.1
ClBBX7b	18.33	16.325	20.455	19.325	17.325	8.085	15.965	9.69	13.7	35.1533
ClBBX10	0.445	0.1	0	0	0.08	0.09	0.085	0.195	0.18	0.23
ClBBX12	30.675	30.1	51.43	55.24	48.33	40.75	45.59	34.21	41.5567	52.4867
ClBBX14	25.605	12.51	6.415	14.88	40.76	17.28	42.915	17.84	10.2067	9.38667
ClBBX15	3.645	11.475	59.65	63.99	110.04	64.435	106.055	44.565	0.123333	0.88
ClBBX16	0.22	0.05	0	0.095	32.825	54.62	39.665	54.995	1.75	0.53
ClBBX19a	17.14	51.28	45.43	27.735	12.37	56.53	13.305	71.25	13.73	15.5267
ClBBX19b	1.05	2.795	0.485	1.185	3.345	10.6	3.545	10.81	0.196667	0.713333
ClBBX20	8.835	7.19	3.285	3.77	6.685	12.855	6.27	11.635	10.9867	57.09
ClBBX21a	1.11	0.895	0.925	1.235	7.735	2.235	7.6	2.38	30.01	73.3667
ClBBX21b	2.465	0.41	0.615	1.48	0.17	0	0.12	0	0.896667	1.62
ClBBX21c	0.11	0	0	0	0.775	0.46	0.68	1.135	1.78333	1.68333
ClBBX22	43.775	108.31	111.58	61.01	59.935	40.71	62.035	39.065	13	28.6633
ClBBX24	9.995	66.725	39.55	31.525	169.62	313.365	139.915	294.675	23.47	50.13
ClBBX27	3.78	1.825	3.925	2.065	26.065	16.76	25.28	17.605	4.58667	11.1867
ClBBX28	0	0	0	0	0	0	0	0	3.13	0.626667
ClBBX29a	48.89	43.7	42.845	27.6	51.66	189.415	56.845	224.7	35.0367	57.2133
ClBBX29b	149.86	167.49	15.18	123.965	9.82	349.54	8.205	246.055	5.39667	20.8633
ClBBX30a	2.885	5.535	1.375	0.85	0.94	13.39	1.17	13.415	1.03667	3.17333
ClBBX30b	3.38	67.27	65.815	41.825	0.08	1.085	0.265	0.495	2.63	8.78667

## Sheet: Table S5
Table S5. Primer sequences used for quantitative real-time PCR analysis
Gene	Forward primer (5' to 3')	Reverse primer (5' to 3')	Products (bp)
ClBBX3	CCCGAGTCCTAAGGTACAGA	AGGCACAATCCCATAGCC	197
ClBBX5	CGCCTTTCTACGACACCTC	AACATCAGCGGCATCACC	116
ClBBX6a	CCCCTGCCGCCGTCTATTGT	AGCCGCAGCATCAGCCTTG	167
ClBBX6b	TAGCCATAGCGTTTCTTCATCTT	GCATACCGAATCGTCTTCTCAA	195
ClBBX7a	ACATCTACCCTTGCTTCCTC	GGTGCCCATCAAATCAGT	180
ClBBX7b	CTCCTAATGGGAGAACCTC	TTTCCTTATAGCGCAATACA	94
ClBBX10	TGCCGATCATTCCAATCT	CGGACAGCCAAACAACTC	133
ClBBX12	CTGCTCCTCCTCAGTCGT	CGTCCTAAATGAAAGTCCC	169
ClBBX14	GCTCGGTGGTACTGTGCT	GAGTTGTCTGAAGAGGGTCTG	140
ClBBX15	TGGGCAGCAATTTAAGGG	AATCCAATCGCAAACTCAATAC	194
ClBBX16	GCTGCTGACGATGCTTTC	GTTCTTGCCTTGCGAGTG	176
ClBBX19a	GATCCGTCTCCACATTCC	TTTGCTGGTTGTCTTCTACTG	94
ClBBX19b	TGAGGCAGACAGTTGAGTT	TTATTAGGTCGCTTGGAAT	199
ClBBX20	TGCGACATTTCGATTCAC	TCACAGCCATTGGAGGAC	125
ClBBX21a	GGGACTGGTGCTCGTGTT	CGCCGCTGGAGTTATGTT	135
ClBBX21b	ACTTCCTCATCCTCCGTCTCA	GCACCAACCAGGCAAACTCT	180
ClBBX21c	TCCACCACCCAAATCTCC	GAATCGCCCTGTCCTGTT	147
ClBBX22	GGAGGCGGAGATTCTATT	GTGTCATCGTCCAGTTCG	188
ClBBX24	ACAAGGCGGCTTTCATTT	TTCTTCGGATTTGGAGGT	193
ClBBX27	ATGTAGCTCGCCTTACCA	CTTCCCTTTACCCGTTTC	159
ClBBX28	TGTGAATCGGACGAAGCC	AACTGACAAAGGGAAAGGGT	170
ClBBX29a	TATGAGGGAGGTGATAGTGAGG	CGGTGGTGGAGACGAAGA	126
ClBBX29b	AAAATAGGCGAAATGGGAAGA	GCAGGAGGATAACCAAGGAAC	143
ClBBX30a	GCTGAGAAGGGCGGTGTT	TGCCTGAGGGCTAAGAAA	149
ClBBX30b	TGCGGAAAGTGCGACAAG	GAACGACTCACAATACTCGGAAG	152
ClACT	CCATGTATGTTGCCATCCAG	GGATAGCATGGGGTAGAGCA	140
ClYLS8	AGAACGGCTTGTGGTCATTC	GAGGCCAACACTTCATCCAT	83
